# Supplementary material for: Early Response of CD8+ T Cells in COVID-19 Patients
Source: J Pers Med. 2021 Dec 3;11(12):1291. doi: 10.3390/jpm11121291 (PMC8704882; doi:10.3390/jpm11121291)
Supplement: Supplementary file 1 [file jpm-11-01291-s001.zip]

Archive with 1 entries (1 files):
- jpm-1468358-Supplementary.pdf
